# Supplementary material for: Potential of Urine Biomarkers CHI3L1, NGAL, TIMP-2, IGFBP7, and Combinations as Complementary Diagnostic Tools for Acute Kidney Injury after Pediatric Cardiac Surgery: A Prospective Cohort Study
Source: Diagnostics (Basel). 2023 Mar 9;13(6):1047. doi: 10.3390/diagnostics13061047 (PMC10047361; doi:10.3390/diagnostics13061047)
Supplement: Supplementary file 1 [file diagnostics-13-01047-s001.zip]

Archive with 3 entries (3 files):
- Supplementary Figure S1.pdf
- supplementary file S1.pdf
- Supplementary tables S1 to S7.pdf
